# Supplementary material for: Prognostic Value of Parathyroid Hormone in Heart Failure with Reduced Ejection Fraction
Source: J Clin Med. 2026 Jun 23;15(13):4859. doi: 10.3390/jcm15134859 (PMC13361963; doi:10.3390/jcm15134859)
Supplement: Supplementary file 1 [file jcm-15-04859-s001.zip]

Archive with 1 entries (1 files):
- jcm-4366631-supplementary.pdf
